# Supplementary material for: Egalitarian mixed-species bird groups enhance winter survival of subordinate group members but only in high-quality forests
Source: Sci Rep. 2020 Mar 4;10:4005. doi: 10.1038/s41598-020-60144-w (PMC7055219; doi:10.1038/s41598-020-60144-w)
Supplement: Supplementary file 1 — Supplementary information [file 41598_2020_60144_MOESM1_ESM.xlsx]

## Sheet: Sheet1
	DESPOITIC FLOCKS in undisturbed habitat													EGALITARIAN FLOCKS in undisturbed habitat
			Male=1	Juvenile=1	8- the highest rank				Survived=1							Male=1	Juvenile=1	8- the highest rank				Survived=1
			Female=0	Adult=2					Not found=0	Survival in the flock						Female=0	Adult=2					Not found=0	Survival in the flock
	FLOCK number		Sex	Age	Dominance rank	BMI-body mass index	Time together in the morning	Time together in the noon	Survival	Survival %		# aggressive encounters per hour per flock		FLOCK number		Sex	Age	Dominance rank	BMI-body mass index	Time together in the morning	Time together in the noon	Survival	Survival %		# aggressive encounters per hour per flock
	1	crested tit	1	2	8	37.3	100	78	1	75	Survival of both species	14.71		1	crested tit	1	2	8	35.6	100	100	1	100	Survival of both species	6.55
	1	crested tit	1	1	7	40.2			1	75	Crested tit survival			1	crested tit	1	1	6	39.3			1	100	Crested tit survival
	1	crested tit	0	2	6	40.1			1	75	Willow tit survival			1	crested tit	0	2	5	40.3			1	100	Willow tit survival
	1	crested tit	0	1	4	42.8			0					1	crested tit	0	1	4	41.6			1
	1	willow tit	1	2	5	41.2			1					1	willow tit	1	2	7	39.1			1
	1	willow tit	1	1	3	43.2			1					1	willow tit	1	1	3	42.1			1
	1	willow tit	0	2	2	43.1			1					1	willow tit	0	2	2	42.2			1
	1	willow tit	0	1	1	45.4			0					1	willow tit	0	1	1	44.2			1
	2	crested tit	1	2	8	37.8	100	10	1	50	Survival of both species	9.29		2	crested tit	1	2	8	36.5	100	100	1	100	Survival of both species	5.72
	2	crested tit	1	1	7	39.7			0	50	Crested tit survival			2	crested tit	1	1	6	39.4			1	100	Crested tit survival
	2	crested tit	0	2	6	40			1	50	Willow tit survival			2	crested tit	0	2	5	40.5			1	100	Willow tit survival
	2	crested tit	0	1	4	41.9			0					2	crested tit	0	1	4	41.3			1
	2	willow tit	1	2	5	40.9			1					2	willow tit	1	2	7	39.1			1
	2	willow tit	1	1	3	42.5			1					2	willow tit	1	1	3	42.6			1
	2	willow tit	0	2	2	42.9			0					2	willow tit	0	2	2	42			1
	2	willow tit	0	1	1	44.3			0					2	willow tit	0	1	1	44			1
	3	crested tit	1	2	8	36.7	100	65	1	62.5	Survival of both species	18.02		3	crested tit	1	2	8	37.7	100	60	1	75	Survival of both species	7.73
	3	crested tit	1	1	7	40.4			1	75	Crested tit survival			3	crested tit	1	1	6	40			1	75	Crested tit survival
	3	crested tit	0	2	6	40.3			1	50	Willow tit survival			3	crested tit	0	2	5	40.6			1	75	Willow tit survival
	3	crested tit	0	1	4	42.9			0					3	crested tit	0	1	4	42.2			0
	3	willow tit	1	2	5	40.7			1					3	willow tit	1	2	7	40			1
	3	willow tit	1	1	3	44.1			1					3	willow tit	1	1	3	43.1			1
	3	willow tit	0	2	2	44.7			0					3	willow tit	0	2	2	42.6			1
	3	willow tit	0	1	1	44.8			0					3	willow tit	0	1	1	44.2			0
	4	crested tit	1	2	8	37.6	100	100	1	75	Survival of both species	13.43		4	crested tit	1	2	8	35.3	100	90	1	87.5	Survival of both species	9.24
	4	crested tit	1	1	7	40.6			1	75	Crested tit survival			4	crested tit	1	1	6	39.6			1	100	Crested tit survival
	4	crested tit	0	2	6	40.8			1	75	Willow tit survival			4	crested tit	0	2	5	39.8			1	75	Willow tit survival
	4	crested tit	0	1	4	42.6			0					4	crested tit	0	1	4	41.3			1
	4	willow tit	1	2	5	41.6			1					4	willow tit	1	2	7	39.1			1
	4	willow tit	1	1	3	43.9			1					4	willow tit	1	1	3	42.4			1
	4	willow tit	0	2	2	43.7			1					4	willow tit	0	2	2	42			1
	4	willow tit	0	1	1	44.8			0					4	willow tit	0	1	1	43.7			0
	5	crested tit	1	2	8	37.2	100	95	1	100	Survival of both species	16.79		5	crested tit	1	2	8	38.5	100	100	1	87.5	Survival of both species	5.49
	5	crested tit	1	1	7	39.5			1	100	Crested tit survival			5	crested tit	1	1	6	40.5			1	75	Crested tit survival
	5	crested tit	0	2	6	39.8			1	100	Willow tit survival			5	crested tit	0	2	5	41.6			1	100	Willow tit survival
	5	crested tit	0	1	4	42.7			1					5	crested tit	0	1	4	42.6			0
	5	willow tit	1	2	5	41.4			1					5	willow tit	1	2	7	40.2			1
	5	willow tit	1	1	3	43.1			1					5	willow tit	1	1	3	42.9			1
	5	willow tit	0	2	2	44.1			1					5	willow tit	0	2	2	43			1
	5	willow tit	0	1	1	45.9			1					5	willow tit	0	1	1	44.8			1
	6	crested tit	1	2	8	39.2	100	72	1	75	Survival of both species	12.09		6	crested tit	1	2	8	40	100	100	1	100	Survival of both species	6.95
	6	crested tit	1	1	7	40.1			0	75	Crested tit survival			6	crested tit	1	1	6	40.5			1	100	Crested tit survival
	6	crested tit	0	2	6	41.7			1	75	Willow tit survival			6	crested tit	0	2	5	41.7			1	100	Willow tit survival
	6	crested tit	0	1	4	42			1					6	crested tit	0	1	4	42.1			1
	6	willow tit	1	2	5	41.5			1					6	willow tit	1	2	7	39.4			1
	6	willow tit	1	1	3	43.1			0					6	willow tit	1	1	3	41.6			1
	6	willow tit	0	2	2	43.8			1					6	willow tit	0	2	2	42.6			1
	6	willow tit	0	1	1	43.9			1					6	willow tit	0	1	1	42.5			1
	7	crested tit	1	2	8	40.1	100	60	1	37.5	Survival of both species	7.38		7	crested tit	1	2	8	37	100	90	1	75	Survival of both species	5.73
	7	crested tit	1	1	7	40.3			0	25	Crested tit survival			7	crested tit	1	1	6	39.7			1	75	Crested tit survival
	7	crested tit	0	2	6	40.1			0	50	Willow tit survival			7	crested tit	0	2	5	40.7			1	75	Willow tit survival
	7	crested tit	0	1	4	41.8			0					7	crested tit	0	1	4	41.3			0
	7	willow tit	1	2	5	40.4			1					7	willow tit	1	2	7	39.3			1
	7	willow tit	1	1	3	43.1			0					7	willow tit	1	1	3	42.3			1
	7	willow tit	0	2	2	44.5			1					7	willow tit	0	2	2	42.6			1
	7	willow tit	0	1	1	44.9			0					7	willow tit	0	1	1	43.9			0
	8	crested tit	1	2	8	38.2	100	82	1	62.5	Survival of both species	11.4		8	crested tit	1	2	8	39.5	100	100	1	87.5	Survival of both species	8.42
	8	crested tit	1	1	7	40.3			1	75	Crested tit survival			8	crested tit	1	1	6	40.1			1	100	Crested tit survival
	8	crested tit	0	2	6	40.4			1	50	Willow tit survival			8	crested tit	0	2	5	41.1			1	75	Willow tit survival
	8	crested tit	0	1	4	41.8			0					8	crested tit	0	1	4	42.5			1
	8	willow tit	1	2	5	40.8			1					8	willow tit	1	2	7	40			1
	8	willow tit	1	1	3	44.3			1					8	willow tit	1	1	3	43.1			1
	8	willow tit	0	2	2	44.1			0					8	willow tit	0	2	2	43.2			1
	8	willow tit	0	1	1	44.7			0					8	willow tit	0	1	1	44.9			0
	9	crested tit	1	2	8	37.2	100	0	1	50	Survival of both species	17.89		9	crested tit	1	2	8	37.9	100	85	1	62.5	Survival of both species	7.23
	9	crested tit	1	1	7	40.1			1	75	Crested tit survival			9	crested tit	1	1	6	40.4			0	60	Crested tit survival
	9	crested tit	0	2	6	40.4			1	25	Willow tit survival			9	crested tit	0	2	5	41.1			1	75	Willow tit survival
	9	crested tit	0	1	4	42.5			0					9	crested tit	0	1	4	43.2			0
	9	willow tit	1	2	5	41.8			1					9	willow tit	1	2	7	40.1			1
	9	willow tit	1	1	3	42.8			0					9	willow tit	1	1	3	42.6			0
	9	willow tit	0	2	2	43			0					9	willow tit	0	2	2	42.6			1
	9	willow tit	0	1	1	44.4			0					9	willow tit	0	1	1	46.9			1
	10	crested tit	1	2	8	38.6	100	20	1	50	Survival of both species	14.6		10	crested tit	1	2	8	35.7	100	100	1	100	Survival of both species	10.36
	10	crested tit	1	1	7	40.1			1	75	Crested tit survival			10	crested tit	1	1	6	39.5			1	100	Crested tit survival
	10	crested tit	0	2	6	41.8			1	25	Willow tit survival			10	crested tit	0	2	5	40.1			1	100	Willow tit survival
	10	crested tit	0	1	4	42.7			0					10	crested tit	0	1	4	41.9			1
	10	willow tit	1	2	5	41.9			0					10	willow tit	1	2	7	39.3			1
	10	willow tit	1	1	3	43.8			0					10	willow tit	1	1	3	42.4			1
	10	willow tit	0	2	2	44.7			1					10	willow tit	0	2	2	42.3			1
	10	willow tit	0	1	1	46.8			0					10	willow tit	0	1	1	42.2			1
	11	crested tit	1	2	8	35.4	100	100	1	100	Survival of both species	12.19		11	crested tit	1	2	8	36	100	100	1	87.5	Survival of both species	6.84
	11	crested tit	1	1	7	39.1			1	100	Crested tit survival			11	crested tit	1	1	6	38.2			1	75	Crested tit survival
	11	crested tit	0	2	6	39.6			1	100	Willow tit survival			11	crested tit	0	2	5	38.5			1	100	Willow tit survival
	11	crested tit	0	1	4	40.1			1					11	crested tit	0	1	4	40.1			0
	11	willow tit	1	2	5	39.4			1					11	willow tit	1	2	7	38.2			1
	11	willow tit	1	1	3	42.8			1					11	willow tit	1	1	3	41.4			1
	11	willow tit	0	2	2	43.5			1					11	willow tit	0	2	2	41.8			1
	11	willow tit	0	1	1	44.1			1					11	willow tit	0	1	1	41.8			1
	12	crested tit	1	2	8	37.9	100	55	1	62.5	Survival of both species	10.37		12	crested tit	1	2	8	36.6	100	100	1	100	Survival of both species	7.63
	12	crested tit	1	1	7	40.1			1	75	Crested tit survival			12	crested tit	1	1	6	39.5			1	100	Crested tit survival
	12	crested tit	0	2	6	40.2			1	50	Willow tit survival			12	crested tit	0	2	5	40.2			1	100	Willow tit survival
	12	crested tit	0	1	4	42.4			0					12	crested tit	0	1	4	41.7			1
	12	willow tit	1	2	5	41.1			1					12	willow tit	1	2	7	39.3			1
	12	willow tit	1	1	3	43.1			0					12	willow tit	1	1	3	42.5			1
	12	willow tit	0	2	2	44.5			1					12	willow tit	0	2	2	42.3			1
	12	willow tit	0	1	1	45.9			0					12	willow tit	0	1	1	42.8			1
	13	crested tit	1	2	8	37.7	100	70	1	87.5	Survival of both species	8.47		13	crested tit	1	2	8	37.2	100	100	1	87.5	Survival of both species	4.94
	13	crested tit	1	1	7	39.4			1	100	Crested tit survival			13	crested tit	1	1	6	40.1			1	100	Crested tit survival
	13	crested tit	0	2	6	40.1			1	75	Willow tit survival			13	crested tit	0	2	5	41.4			1	75	Willow tit survival
	13	crested tit	0	1	4	42.7			1					13	crested tit	0	1	4	42.6			1
	13	willow tit	1	2	5	41.2			1					13	willow tit	1	2	7	40.1			1
	13	willow tit	1	1	3	43			1					13	willow tit	1	1	3	43.1			1
	13	willow tit	0	2	2	43.3			1					13	willow tit	0	2	2	43			1
	13	willow tit	0	1	1	45.2			0					13	willow tit	0	1	1	44.7			0
	14	crested tit	1	2	8	37.1	100	90	1	87.5	Survival of both species	18.39		14	crested tit	1	2	8	38.6	100	100	1	87.5	Survival of both species	11.25
	14	crested tit	1	1	7	39.9			1	100	Crested tit survival			14	crested tit	1	1	6	40.2			1	100	Crested tit survival
	14	crested tit	0	2	6	40.1			1	75	Willow tit survival			14	crested tit	0	2	5	40.1			1	75	Willow tit survival
	14	crested tit	0	1	4	41.8			1					14	crested tit	0	1	4	42			1
	14	willow tit	1	2	5	40.5			1					14	willow tit	1	2	7	39.6			1
	14	willow tit	1	1	3	42.9			1					14	willow tit	1	1	3	43			1
	14	willow tit	0	2	2	42.8			1					14	willow tit	0	2	2	42.6			1
	14	willow tit	0	1	1	43.6			0					14	willow tit	0	1	1	44.8			0
	15	crested tit	1	2	8	36.4	100	30	1	100	Survival of both species	11.71		15	crested tit	1	2	8	36.7	100	100	1	100	Survival of both species	8.81
	15	crested tit	1	1	7	40.1			1	100	Crested tit survival			15	crested tit	1	1	6	39.4			1	100	Crested tit survival
	15	crested tit	0	2	6	41.5			1	100	Willow tit survival			15	crested tit	0	2	5	40.5			1	100	Willow tit survival
	15	crested tit	0	1	4	43.6			1					15	crested tit	0	1	4	41.4			1
	15	willow tit	1	2	5	40.7			1					15	willow tit	1	2	7	39.3			1
	15	willow tit	1	1	3	43.1			1					15	willow tit	1	1	3	42.5			1
	15	willow tit	0	2	2	44.2			1					15	willow tit	0	2	2	44.6			1
	15	willow tit	0	1	1	46.8			1					15	willow tit	0	1	1	46.1			1
	16	crested tit	1	2	8	38	100	100	1	100	Survival of both species	9.98		16	crested tit	1	2	8	38.1	100	100	1	100	Survival of both species	7.38
	16	crested tit	1	1	7	40.1			1	100	Crested tit survival			16	crested tit	1	1	6	40.1			1	100	Crested tit survival
	16	crested tit	0	2	6	40.7			1	100	Willow tit survival			16	crested tit	0	2	5	41			1	100	Willow tit survival
	16	crested tit	0	1	4	42.1			1					16	crested tit	0	1	4	40.8			1
	16	willow tit	1	2	5	41.5			1					16	willow tit	1	2	7	39.6			1
	16	willow tit	1	1	3	43.2			1					16	willow tit	1	1	3	42.1			1
	16	willow tit	0	2	2	45.3			1					16	willow tit	0	2	2	41.8			1
	16	willow tit	0	1	1	46.4			1					16	willow tit	0	1	1	43.2			1
	17	crested tit	1	2	8	37.1	100	40	1	75	Survival of both species	6.42		17	crested tit	1	2	8	38.7	100	100	1	87.5	Survival of both species	5.36
	17	crested tit	1	1	7	40.2			1	100	Crested tit survival			17	crested tit	1	1	6	39.5			1	100	Crested tit survival
	17	crested tit	0	2	6	40			1	50	Willow tit survival			17	crested tit	0	2	5	40.1			1	75	Willow tit survival
	17	crested tit	0	1	4	41.9			1					17	crested tit	0	1	4	41.7			1
	17	willow tit	1	2	5	41.2			1					17	willow tit	1	2	7	39.2			1
	17	willow tit	1	1	3	43.3			0					17	willow tit	1	1	3	42.1			1
	17	willow tit	0	2	2	43.6			1					17	willow tit	0	2	2	42.7			1
	17	willow tit	0	1	1	44.4			0					17	willow tit	0	1	1	44			0
	18	crested tit	1	2	8	35.9	100	85	1	75	Survival of both species	16.27		18	crested tit	1	2	8	37	100	100	1	100	Survival of both species	7.22
	18	crested tit	1	1	7	38.4			1	75	Crested tit survival			18	crested tit	1	1	6	40.2			1	100	Crested tit survival
	18	crested tit	0	2	6	40.5			1	75	Willow tit survival			18	crested tit	0	2	5	42.3			1	100	Willow tit survival
	18	crested tit	0	1	4	41.5			0					18	crested tit	0	1	4	41.9			1
	18	willow tit	1	2	5	40.1			1					18	willow tit	1	2	7	40.1			1
	18	willow tit	1	1	3	43.1			1					18	willow tit	1	1	3	42.9			1
	18	willow tit	0	2	2	43.6			1					18	willow tit	0	2	2	42.7			1
	18	willow tit	0	1	1	44.9			0					18	willow tit	0	1	1	44.6			1
	19	crested tit	1	2	8	37.2	100	95	1	87.5	Survival of both species	10.95
	19	crested tit	1	1	7	40.1			1	100	Crested tit survival
	19	crested tit	0	2	6	40.3			1	75	Willow tit survival
	19	crested tit	0	1	4	42.9			1
	19	willow tit	1	2	5	41.3			1
	19	willow tit	1	1	3	43.3			1
	19	willow tit	0	2	2	43.6			1
	19	willow tit	0	1	1	45.9			0
	20	crested tit	1	2	8	36.9	100	100	1	87.5	Survival of both species	13.84
	20	crested tit	1	1	7	39.5			1	100	Crested tit survival
	20	crested tit	0	2	6	40			1	75	Willow tit survival
	20	crested tit	0	1	4	42.5			1
	20	willow tit	1	2	5	42.3			1
	20	willow tit	1	1	3	42.7			1
	20	willow tit	0	2	2	42.9			1
	20	willow tit	0	1	1	44.8			0
	DESPOITIC FLOCKS in disturbed habitats		Sex	Age	Dominance rank	Survival					EGALITARIAN FLOCKS in disturbed habitats		Sex	Age	Dominance rank	Survival
	1	crested tit	1	2	8	1	75	Survival of both species			1	crested tit	1	2	8	1	62.5	Survival of both species
	1	crested tit	1	1	6	1	75	Crested tit survival			1	crested tit	1	1	7	0	75	Crested tit survival
	1	crested tit	0	2	5	1	75	Willow tit survival			1	crested tit	0	2	6	1	50	Willow tit survival
	1	crested tit	0	1	4	0					1	crested tit	0	1	4	1
	1	willow tit	1	2	7	1					1	willow tit	1	2	5	0
	1	willow tit	1	1	3	1					1	willow tit	1	1	3	0
	1	willow tit	0	2	2	1					1	willow tit	0	2	2	1
	1	willow tit	0	1	1	0					1	willow tit	0	1	1	1
	2	crested tit	1	2	8	1	50	Survival of both species			2	crested tit	1	2	8	1	37.5	Survival of both species
	2	crested tit	1	1	6	1	75	Crested tit survival			2	crested tit	1	1	7	1	50	Crested tit survival
	2	crested tit	0	2	5	1	25	Willow tit survival			2	crested tit	0	2	6	0	25	Willow tit survival
	2	crested tit	0	1	4	0					2	crested tit	0	1	4	0
	2	willow tit	1	2	7	0					2	willow tit	1	2	5	1
	2	willow tit	1	1	3	0					2	willow tit	1	1	3	0
	2	willow tit	0	2	2	1					2	willow tit	0	2	2	0
	2	willow tit	0	1	1	0					2	willow tit	0	1	1	0
	3	crested tit	1	2	8	1	50	Survival of both species			3	crested tit	1	2	8	1	62.5	Survival of both species
	3	crested tit	1	1	6	1	75	Crested tit survival			3	crested tit	1	1	7	1	75	Crested tit survival
	3	crested tit	0	2	5	1	25	Willow tit survival			3	crested tit	0	2	6	1	50	Willow tit survival
	3	crested tit	0	1	4	0					3	crested tit	0	1	4	0
	3	willow tit	1	2	7	1					3	willow tit	1	2	5	1
	3	willow tit	1	1	3	0					3	willow tit	1	1	3	1
	3	willow tit	0	2	2	0					3	willow tit	0	2	2	0
	3	willow tit	0	1	1	0					3	willow tit	0	1	1	0
	4	crested tit	1	2	8	1	75	Survival of both species			4	crested tit	1	2	8	1	50	Survival of both species
	4	crested tit	1	1	6	1	75	Crested tit survival			4	crested tit	1	1	7	1	75	Crested tit survival
	4	crested tit	0	2	5	1	75	Willow tit survival			4	crested tit	0	2	6	1	25	Willow tit survival
	4	crested tit	0	1	4	0					4	crested tit	0	1	4	0
	4	willow tit	1	2	7	1					4	willow tit	1	2	5	1
	4	willow tit	1	1	3	1					4	willow tit	1	1	3	0
	4	willow tit	0	2	2	1					4	willow tit	0	2	2	0
	4	willow tit	0	1	1	0					4	willow tit	0	1	1	0
	5	crested tit	1	2	8	1	87.5	Survival of both species			5	crested tit	1	2	8	1	50	Survival of both species
	5	crested tit	1	1	6	1	100	Crested tit survival			5	crested tit	1	1	7	1	75	Crested tit survival
	5	crested tit	0	2	5	1	75	Willow tit survival			5	crested tit	0	2	6	1	25	Willow tit survival
	5	crested tit	0	1	4	1					5	crested tit	0	1	4	0
	5	willow tit	1	2	7	1					5	willow tit	1	2	5	0
	5	willow tit	1	1	3	1					5	willow tit	1	1	3	0
	5	willow tit	0	2	2	1					5	willow tit	0	2	2	1
	5	willow tit	0	1	1	0					5	willow tit	0	1	1	0
	6	crested tit	1	2	8	1	75	Survival of both species			6	crested tit	1	2	8	1	62.5	Survival of both species
	6	crested tit	1	1	6	0	75	Crested tit survival			6	crested tit	1	1	7	1	75	Crested tit survival
	6	crested tit	0	2	5	1	75	Willow tit survival			6	crested tit	0	2	6	1	50	Willow tit survival
	6	crested tit	0	1	4	1					6	crested tit	0	1	4	0
	6	willow tit	1	2	7	1					6	willow tit	1	2	5	1
	6	willow tit	1	1	3	0					6	willow tit	1	1	3	1
	6	willow tit	0	2	2	1					6	willow tit	0	2	2	0
	6	willow tit	0	1	1	1					6	willow tit	0	1	1	0
	7	crested tit	1	2	8	1	50	Survival of both species			7	crested tit	1	2	8	1	50	Survival of both species
	7	crested tit	1	1	6	1	75	Crested tit survival			7	crested tit	1	1	7	1	50	Crested tit survival
	7	crested tit	0	2	5	1	25	Willow tit survival			7	crested tit	0	2	6	0	50	Willow tit survival
	7	crested tit	0	1	4	0					7	crested tit	0	1	4	0
	7	willow tit	1	2	7	0					7	willow tit	1	2	5	1
	7	willow tit	1	1	3	0					7	willow tit	1	1	3	0
	7	willow tit	0	2	2	1					7	willow tit	0	2	2	1
	7	willow tit	0	1	1	0					7	willow tit	0	1	1	0
	8	crested tit	1	2	8	1	62.5	Survival of both species			8	crested tit	1	2	8	1	37.5	Survival of both species
	8	crested tit	1	1	6	1	75	Crested tit survival			8	crested tit	1	1	7	1	50	Crested tit survival
	8	crested tit	0	2	5	1	50	Willow tit survival			8	crested tit	0	2	6	0	25	Willow tit survival
	8	crested tit	0	1	4	0					8	crested tit	0	1	4	0
	8	willow tit	1	2	7	1					8	willow tit	1	2	5	1
	8	willow tit	1	1	3	1					8	willow tit	1	1	3	0
	8	willow tit	0	2	2	0					8	willow tit	0	2	2	0
	8	willow tit	0	1	1	0					8	willow tit	0	1	1	0
	9	crested tit	1	2	8	1	87.5	Survival of both species			9	crested tit	1	2	8	0	25	Survival of both species
	9	crested tit	1	1	6	1	100	Crested tit survival			9	crested tit	1	1	7	1	25	Crested tit survival
	9	crested tit	0	2	5	1	75	Willow tit survival			9	crested tit	0	2	6	0	25	Willow tit survival
	9	crested tit	0	1	4	1					9	crested tit	0	1	4	0
	9	willow tit	1	2	7	1					9	willow tit	1	2	5	1
	9	willow tit	1	1	3	1					9	willow tit	1	1	3	0
	9	willow tit	0	2	2	1					9	willow tit	0	2	2	0
	9	willow tit	0	1	1	0					9	willow tit	0	1	1	0
	10	crested tit	1	2	8	1	75	Survival of both species			10	crested tit	1	2	8	1	62.5	Survival of both species
	10	crested tit	1	1	6	0	75	Crested tit survival			10	crested tit	1	1	7	1	75	Crested tit survival
	10	crested tit	0	2	5	1	75	Willow tit survival			10	crested tit	0	2	6	1	50	Willow tit survival
	10	crested tit	0	1	4	1					10	crested tit	0	1	4	0
	10	willow tit	1	2	7	1					10	willow tit	1	2	5	1
	10	willow tit	1	1	3	0					10	willow tit	1	1	3	1
	10	willow tit	0	2	2	1					10	willow tit	0	2	2	0
	10	willow tit	0	1	1	1					10	willow tit	0	1	1	0
	11	crested tit	1	2	8	1	50	Survival of both species			11	crested tit	1	2	8	1	25	Survival of both species
	11	crested tit	1	1	7	1	75	Crested tit survival			11	crested tit	1	1	7	1	25	Crested tit survival
	11	crested tit	0	2	6	1	25	Willow tit survival			11	crested tit	0	2	6	0	25	Willow tit survival
	11	crested tit	0	1	4	0					11	crested tit	0	1	4	0
	11	willow tit	1	2	5	1					11	willow tit	1	2	5	1
	11	willow tit	1	1	3	0					11	willow tit	1	1	3	0
	11	willow tit	0	2	2	0					11	willow tit	0	2	2	0
	11	willow tit	0	1	1	0					11	willow tit	0	1	1	0
RELATIVE HEIGHT IN THE CANOPY
						Data points	RELATIVE HEIGHT IN THE CANOPY (1.0 = the tope of the canopy, 0 = the bottom part of the canopy)
DESPOTIC	Flock	Species	Sex 0=female, 1=male	Age 1=juv 2=ad	Dominance rank 8=the highest 1=the lowest	1	2	3	4	5	6	7	8	9	10
	1	crested tit	1	2	8	0.7	0.8	0.65	0.75	0.85	0.55	0.8	0.75	0.75	0.8
	1	crested tit	1	1	7	0.55	0.6	0.75	0.7	0.65	0.7	0.65	0.55	0.65	0.25
	1	crested tit	0	2	6	0.75	0.7	0.65	0.7	0.7	0.8	0.6	0.7	0.75	0.7
	1	crested tit	0	1	4	0.3	0.4	0.55	0.45	0.4	0.55		0.4	0.45	0.5
	1	willow tit	1	2	5	0.5	0.55	0.5	0.45	0.6	0.55	0.5	0.45	0.5	0.55
	1	willow tit	1	1	3	0.3	0.2	0.35	0.45	0.3	0.35	0.45	0.35	0.3	0.3
	1	willow tit	0	2	2	0.45	0.4	0.55	0.45	0.35	0.4	0.45	0.5	0.5	0.45
	1	willow tit	0	1	1		0.3	0.25	0.35	0.3	0.3	0.35	0.2	0.3	0.25
	2	crested tit	1	2	8	0.65	0.7	0.7	0.65	0.8	0.6	0.9	0.65	0.7	0.75
	2	crested tit	1	1	7	0.45	0.65	0.7	0.55	0.75	0.5	0.6	0.7	0.7	0.75
	2	crested tit	0	2	6	0.65	0.75	0.6	0.5	0.8	0.65	0.7	0.65	0.8	0.75
	2	crested tit	0	1	4	0.45	0.35	0.65	0.4	0.5	0.45	0.4	0.45	0.5	0.35
	2	willow tit	1	2	5	0.6	0.55	0.45	0.5	0.65	0.75	0.45	0.35	0.5	0.5
	2	willow tit	1	1	3	0.5	0.25	0.3	0.35	0.2	0.4	0.4	0.3	0.35	0.35
	2	willow tit	0	2	2	0.55	0.45	0.45	0.4	0.25	0.45	0.4	0.45	0.55	0.4
	2	willow tit	0	1	1	0.3	0.2	0.45	0.3	0.25	0.35	0.3	0.5	0.1	0.8
	3	crested tit	1	2	8	0.75	0.6	0.7	0.85	0.95	0.6	0.55	0.7	0.65	0.75
	3	crested tit	1	1	7	0.45	0.65	0.7	0.65	0.75	0.6	0.6	0.65	0.55	0.65
	3	crested tit	0	2	6	0.55	0.65	0.7	0.75	0.75	0.65	0.8	0.75	0.7	0.65
	3	crested tit	0	1	4	0.2	0.45	0.35	0.5	0.65	0.5	0.45	0.45	0.4	0.45
	3	willow tit	1	2	5	0.4	0.45	0.65	0.55	0.5	0.6	0.55	0.55	0.45	0.6
	3	willow tit	1	1	3	0.4	0.45	0.4	0.25	0.3	0.45	0.25	0.3	0.35	0.35
	3	willow tit	0	2	2	0.35	0.55	0.4	0.35	0.45	0.45	0.5	0.4	0.4	0.35
	3	willow tit	0	1	1	0.3	0.25	0.2	0.4	0.45	0.35	0.3	0.3	0.35	0.3
	4	crested tit	1	2	8	0.85	0.65	0.7	0.8	0.75	0.65	0.75	0.8	0.7	0.35
	4	crested tit	1	1	7	0.6	0.7	0.55	0.75	0.75	0.65	0.8	0.75	0.6	0.75
	4	crested tit	0	2	6	0.55	0.65	0.7	0.85	0.8	0.7	0.65	0.75	0.7	0.65
	4	crested tit	0	1	4	0.4	0.45	0.35	0.3	0.5	0.45	0.4	0.5	0.55	0.45
	4	willow tit	1	2	5	0.65	0.5	0.35	0.5	0.45	0.5	0.45	0.4	0.45	0.4
	4	willow tit	1	1	3	0.15	0.3	0.3	0.55	0.4	0.3	0.25	0.3	0.35	0.5
	4	willow tit	0	2	2	0.35	0.45	0.4	0.5	0.65	0.4	0.4	0.45	0.55	0.45
	4	willow tit	0	1	1	0.3	0.35	0.3	0.25	0.2	0.35	0.45	0.3	0.35	0.75
	5	crested tit	1	2	8	0.7	0.55	0.8	0.7	0.75	0.8	0.9	1	0.4	0.55
	5	crested tit	1	1	7	0.75	0.7	0.55	0.35	0.65	0.7	0.5	0.65	0.8	0.5
	5	crested tit	0	2	6	0.45	0.55	0.7	0.95	0.65	0.75	0.7	0.65	0.7	0.65
	5	crested tit	0	1	4	0.55	0.65	0.4	0.45	0.35	0.45	0.5	0.6	0.3	0.45
	5	willow tit	1	2	5	0.3	0.4	0.35	0.55	0.55	0.65	0.55	0.7	0.55	0.55
	5	willow tit	1	1	3	0.65	0.3	0.45	0.35	0.5	0.35	0.3	0.4	0.45	0.4
	5	willow tit	0	2	2	0.75	0.25	0.35	0.45	0.65	0.45	0.35	0.55	0.35	0.3
	5	willow tit	0	1	1	0.25	0.45	0.35	0.55	0.25	0.3		0.2	0.23	0.35
	6	crested tit	1	2	8	0.95	0.75	0.85	1	0.95	0.9	0.85	0.65	0.75	0.75
	6	crested tit	1	1	7	0.45	0.8	0.9	0.85	0.75	0.95	0.65	0.7	0.7	0.75
	6	crested tit	0	2	6	0.55	75	0.5	0.8	0.85	0.5	0.65	0.65	0.6	0.8
	6	crested tit	0	1	4	0.65	0.55	0.35	0.55	0.35	0.65	0.45	0.4	0.35	0.6
	6	willow tit	1	2	5	0.45	0.35	0.5	0.65	0.65	0.6	0.55	0.5	0.45	0.5
	6	willow tit	1	1	3	0.25	0.35	0.4	0.4	0.35	0.3	0.6	0.55	0.8	0.25
	6	willow tit	0	2	2	0.4	0.45	0.45	0.5	0.4	0.45	0.35	0.45	0.55	0.3
	6	willow tit	0	1	1	0.15	0.45	0.2	0.45	0.55	0.2	0.25	0.25	0.3	0.35
	7	crested tit	1	2	8	0.35	0.55	0.85	0.7	0.85	0.9	0.7	0.8	0.9	0.75
	7	crested tit	1	1	7	0.35	0.5	0.75	0.8	0.65	0.7	0.55	0.75	0.6	0.25
	7	crested tit	0	2	6	0.7	0.65	0.6	0.8	0.75	0.7	0.5	0.75	0.7	0.65
	7	crested tit	0	1	4	0.5	0.45	0.35	0.55	0.45	0.55	0.5	0.4	0.5	0.4
	7	willow tit	1	2	5	0.25	0.5	0.55	0.75	0.6	0.5	0.55	0.5	0.4	0.45
	7	willow tit	1	1	3	0.6	0.5	0.45	0.25	0.3	0.35	0.3	0.25	0.45	0.35
	7	willow tit	0	2	2	0	0.5	0.45	0.55	0.5	0.45	0.35	0.45	0.4	0.35
	7	willow tit	0	1	1	0.15	0.3	0.35	0.45	0.5	0.25	0.3	0.15	0.3	0.25
	8	crested tit	1	2	8	0.3	0.5	0.8	0.95	0.75	0.8	0.85	0.65	0.55	0.85
	8	crested tit	1	1	7	0.4	0.55	0.8	0.75	0.7	0.55	0.75	0.7	0.6	0.55
	8	crested tit	0	2	6	0.7	0.55	0.65	0.8	0.55	0.5	0.65	0.7	0.7	0.75
	8	crested tit	0	1	4	0.15	0.45	0.65	0.6	0.45	0.35	0.45	0.5	0.4	0.45
	8	willow tit	1	2	5	0.5	0.6	0.55	0.9	0.55	0.6	0.45	0.4	0.45	0.5
	8	willow tit	1	1	3	0.25	0.35	0.3	0.55	0.25	0.3	0.55	0.3	0.4	0.5
	8	willow tit	0	2	2	0.4	0.35	0.6	0.6	0.4	0.35	0.5	0.45	0.35	0.85
	8	willow tit	0	1	1	0.3	0.35	0.35	0.35	0.25	0.35	0.3	0.15	0.2	0.35
	9	crested tit	1	2	8	0.5	0.1	0.4	0.85	0.95	0.8	0.95	0.7	0.65	0.75
	9	crested tit	1	1	7	0.4	0.7	0.65	0.85	0.45	0.65	0.75	0.5	0.55	0.65
	9	crested tit	0	2	6	0.55	0.85	0.8	0.65	0.75	0.55	0.65	0.45	0.65	0.85
	9	crested tit	0	1	4	0.55	0.85	0.55	0.4	0.35	0.45	0.4	0.35	0.55	0.4
	9	willow tit	1	2	5	0.45	0.5	0.55	0.65	0.35	0.5	0.55	0.55	0.45	0.5
	9	willow tit	1	1	3	0.1	0.45	0.25	0.55	0.6	0.3	0.35	0.45	0.25	0.3
	9	willow tit	0	2	2	0.25	0.45	0.35	0.4	0.45	0.35	0.3	0.35	0.55	0.65
	9	willow tit	0	1	1	0.2	0.45	0.6	0.3	0.25	0	0.35	0.45	0.3	0.25
	10	crested tit	1	2	8	0.55	0.95	0.7	0.85	0.95	0.75	0.55	0.65	0.75	0.85
	10	crested tit	1	1	7	0.55	0.65	0.85	0.8	0.55	0.6	0.7	0.65	0.55	0.75
	10	crested tit	0	2	6	0.45	0.6	0.55	0.75	0.75	0.7	0.7	0.65	0.8	0.75
	10	crested tit	0	1	4	0.45	0.45	0.5	0.65	0.35	0.3	0.45	0.35	0.55	0.5
	10	willow tit	1	2	5	0.25	0.35	0.25	0.55	0.5	0.35	0.65	0.55	0.5	0.45
	10	willow tit	1	1	3	0.35	0.15	0.45	0.2	0.45	0.25	0.35	0.55	0.4	0.35
	10	willow tit	0	2	2	0.45	0.45	0.5	0.4	0.45	0.45	0.4	0.55	0.45	0.4
	10	willow tit	0	1	1	0.3	0.25	0.15	0.2	0.25	0.35	0.3	0.5	0.35	0.2
						Data points
EGALITARIAN	Flock	Species	Sex 0=female, 1=male	Age 1=juv 2=ad	Dominance rank 8=the highest 1=the lowest	1	2	3	4	5	6	7	8	9	10
	1	crested tit	1	2	8	0.65	0.75	0.65	0.8	0.75	0.6	0.7	0.7	0.8	0.8
	1	crested tit	1	1	6	0.25	0.5	0.6	0.35	0.25	0.85	0.5	0.55	0.45	0.4
	1	crested tit	0	2	5	0.75	0.7	0.6	0.8	0.8	0.7	0.55	0.6	0.45	0.75
	1	crested tit	0	1	4	0.25	0.7	0.3	0.25	0.4	0.35	0.65	0.35	0.45	0.5
	1	willow tit	1	2	7	0.6	0.7	0.7	0.55	0.8	0.45	0.6	0.7	0.45	0.55
	1	willow tit	1	1	3	0.45	0.65	0.25	0.55	0.4	0.35	0.55	0.4	0.45	0.7
	1	willow tit	0	2	2	0.7	0.65	0.45	0.55	0.65	0.55	0.5		0.7	0.6
	1	willow tit	0	1	1	0.1	0.55	0.35	0.25	0.3	0.45	0.4	0.2	0.3	0.25
	2	crested tit	1	2	8	1	0.9	0.65	0.7	0.8	0.55	0.6	0.8	0.95	0.75
	2	crested tit	1	1	6	0.25	0.5	0.25	0.8	0.7	0.75		0.55	0.4	0.45
	2	crested tit	0	2	5	0.75	0.5	0.8	0.7	0.45	0.7	0.8	0.55	0.65	0.7
	2	crested tit	0	1	4	0.25	0.4	0.45	0.65	0.7	0.3	0.45	0.55	0.3	0.45
	2	willow tit	1	2	7	0.7	0.9	0.55	0.35	0.45	0.65	0.7	0.65	0.65	0.6
	2	willow tit	1	1	3	0.1	0.35	0.55	0.25	0.45	0.75	0.65	0.3	0.35	0.25
	2	willow tit	0	2	2	0.55	0.65	0.75	0.7	0.25	0.45	0.65	0.45	0.6	0.55
	2	willow tit	0	1	1	0.25	0.35	0.55	0.25	0.45	0.25	0.35	0.2	0.15	0.4
	3	crested tit	1	2	8	0.95	0.5	0.75	0.85	0.6	0.5	0.8	0.75	0.85	0.9
	3	crested tit	1	1	6	0.5	0.8	0.4	0.6	0.65	0.45	0.4	0.35	0.6	0.55
	3	crested tit	0	2	5	0.85	0.4	0.6	0.65	0.75	0.55	0.65	0.65	0.6	0.7
	3	crested tit	0	1	4	0.65	0.7	0.5	0.3	0.4	0.45	0.25	0.5	0.45	0.4
	3	willow tit	1	2	7	0.65	0.7	0.35	0.45	0.55	0.7	0.75	0.6	0.55	0.65
	3	willow tit	1	1	3	0.55	0.65	0.35	0.45	0.35	0.25	0.45	0.4	0.35	0.35
	3	willow tit	0	2	2	0.35	0.45	0.5	0.6	0.8	0.55	0.6	0.5	0.4	0.3
	3	willow tit	0	1	1	0.3	0.25	0.1	0.25	0.55	0.5	0.45	0.25	0.4	0.25
	4	crested tit	1	2	8	0.65	0.8	0.95	0.55	0.75	0.65	0.9	0.95	0.85	0.75
	4	crested tit	1	1	6	0.55	0.4	0.65	0.55	0.45	0.5	0.5	0.55	0.65	0.25
	4	crested tit	0	2	5	0.55	0.45	0.65	0.65	0.85	0.8	0.7	0.95	0.6	0.65
	4	crested tit	0	1	4	0.3	0.55	0.65	0.35	0.4	0.45	0.5	0.45	0.45	0.35
	4	willow tit	1	2	7	0.85	0.55	0.65	0.75	0.75	0.55	0.65	0.6	0.65	0.25
	4	willow tit	1	1	3	0.95	0.4	0.25	0.2	0.35	0.65	0.4	0.35	0.45	0.5
	4	willow tit	0	2	2	0.35	0.55	0.75	0.35	0.75	0.7	0.65	0.85	0.2	0.55
	4	willow tit	0	1	1		0.65	0.35	0.15	0.35	0.3	0.45	0.2	0.35	0.25
	5	crested tit	1	2	8	0.6	0.45	0.7	0.85	0.55	0.95	0.55	0.6	0.45	0.75
	5	crested tit	1	1	6	0.55	0.7	0.4	0.55	0.5	0.75	0.4	0.55	0.35	0.6
	5	crested tit	0	2	5	0.7	0.5	0.35	0.7	0.85	0.8	0.75	0.55	0.6	0.65
	5	crested tit	0	1	4	0.55	0.25	0.75	0.75	0.3	0.25	0.45	0.55	0.4	0.4
	5	willow tit	1	2	7	0.5	0.45	0.75	0.6	0.65	0.65	0.7	0.55	0.5	0.6
	5	willow tit	1	1	3	0.35	0.55	0.5	0.55	0.35	0.4	0.65	0.1	0.35	0.45
	5	willow tit	0	2	2	0.25	0.35	0.55	0.75	0.65	0.55	0.75	0.65	0.6	0.5
	5	willow tit	0	1	1	0.05	0.25	0.15	0.55	0.45	0.7	0.35	0.25	0.3	0.25
	6	crested tit	1	2	8	0.95	0.45	0.15	0.85	0.95	0.7	0.55	0.8	0.65	0.8
	6	crested tit	1	1	6	0.55	0.75	0.35	0.45	0.5	0.7	0.65	0.6	0.55	0.45
	6	crested tit	0	2	5	0.7	0.55	0.55	0.6	0.75	0.55	0.85	0.8	0.7	0.75
	6	crested tit	0	1	4	0	0.2	0.65	0.75	0.45	0.35	0.5	0.3	0.6	0.55
	6	willow tit	1	2	7	0.7	0.55	0.5	0.7	0.65	0.6	0.7	0.75	0.6	0.55
	6	willow tit	1	1	3	0.35	0.55	0.65	0.25	0.35	0.3	0.5	0.45	0.35	0.4
	6	willow tit	0	2	2	0.25	0.75	0.85	0.7	0.55	0.5	0.6	0.45	0.6	0.6
	6	willow tit	0	1	1	0.25	0.45	0.15	0	0.15	0.45	0.3	0.25	0.55	0.35
	7	crested tit	1	2	8	1	0.85	0.9	0.65	0.75	0.8	0.85	0.9	0.65	0.75
	7	crested tit	1	1	6	0.5	0.25	0.45	0.8	0.45	0.4	0.5	0.4	0.55	0.5
	7	crested tit	0	2	5	0.45	0.35	0.9	0.75	0.5	0.75	0.7	0.8	0.75	0.65
	7	crested tit	0	1	4		0.45	0.7		0.55	0.4	0.3	0.45	0.5	0.35
	7	willow tit	1	2	7	0.75	0.7	0.65	0.7	0.3	0.45	0.7	0.65	0.6	0.55
	7	willow tit	1	1	3	0.15	0.35	0.55	0.65	0.45	0.4	0.25	0.6	0.4	0.35
	7	willow tit	0	2	2	0.2	0.7	0.45	0.85	0.65	0.75	0.45	0.6	0.65	0.5
	7	willow tit	0	1	1	0.2	0.45	0.55	0.15	0.3	0.35	0.3	0.45	0.1	0.25
	8	crested tit	1	2	8	0.75	0.95	0.95	0.85	0.8	0.65	0.55	0.7	0.9	0.85
	8	crested tit	1	1	6	0.75	0.55	0.35	0.4	0.65	0.5	0.45	0.6	0.55	0.4
	8	crested tit	0	2	5	0.75	0.7	0.6	0.6	0.85	0.8	0.6	0.65	0.5	0.45
	8	crested tit	0	1	4	0.55	0.35	0.3	0.45	0.25	0.6	0.7	0.45	0.55	0.4
	8	willow tit	1	2	7	0.55	0.65	0.7	0.55	0.5	0.7	0.65	0.6	0.55	0.75
	8	willow tit	1	1	3	0.15	0.8	0.4	0.55	0.45	0.35	0.4	0	0.55	0.35
	8	willow tit	0	2	2	0.55	0.7	0.55	0.65	0.45	0.75	0.9	0.45	0.5	0.65
	8	willow tit	0	1	1	0.1	0.25	0.5	0.45	0.35	0.3	0.25	0.2	0.35	0.25
	9	crested tit	1	2	8	0.7	0.65	0.5	0.7	0.8	0.85	0.65	0.9	0.75	0.8
	9	crested tit	1	1	6	0.55	0.4	0.35	0.55	0.5	0.65	0.5	0.4	0.55	0.45
	9	crested tit	0	2	5	0.7	0.6	0.6	0.8	0.65	0.75	0.7		0.7	0.7
	9	crested tit	0	1	4	0.35	0.45	0.3	0.5	0.55	0.7	0.95	0.35	0.3	0.5
	9	willow tit	1	2	7	0.6	0.85	0.65	0.55	0.6	0.55	0.7	0.75	0.55	0.4
	9	willow tit	1	1	3	0.45	0.5	0.65	0.2	0.25	0.4	0.35	0.25	0.45	0.55
	9	willow tit	0	2	2	0.5	0.55	0.85	0.75	0.65	0.55	0.55	0.6	0.65	0.6
	9	willow tit	0	1	1	0.1	0.05	0.35	0.25	0.55	0.35		0.15	0.2	0.15
